# Supplementary material for: A Genetic Screening Strategy Identifies Novel Regulators of the Proteostasis Network
Source: PLoS Genet. 2011 Dec 29;7(12):e1002438. doi: 10.1371/journal.pgen.1002438 (PMC3248563; doi:10.1371/journal.pgen.1002438)
Supplement: Table S2 — Motility assays results for each modifier tested, per assay executed, for wt and Q35 animals. (XLS) [file pgen.1002438.s005.xls]

## Sheet: Table S2
Table S2: Motility assays results for each modifier tested, per assay executed, for wt and Q35 animals.
	wt Assays (normalized to L4440 control)											Q35 Assays (normalized to wt;L4440)
RNAi	Trial 1	Trial 2	Trial 3	Trial 4	Trial 5	n		Mean	SD	SEM		Trail 1	Trial 2	Trial 3	Trial 4	Trial 5	n		Mean	SD	SEM
L4440 (EV)	1	1	1	1	1	107		1	0	0		0.691638	0.710347	0.638283	0.72476	0.719612	210		0.696928	0.0351301	0.0157107
yfp	0.984513	1.12048	0.761741			112		0.955579	0.181112	0.104565		1.33724	0.8851	0.675363	0.597103		200		0.873703	0.332088	0.166044
B0281.5	0.713155	0.722892	0.396105			86		0.610717	0.185923	0.107343		1.15278	0.775302	1.6247	1.03		90		1.1457	0.355938	0.177969
B0432.3	0.617828	0.586023	0.53			80		0.57795	0.044467	0.025673		0.975557	0.40696	0.71			96		0.697506	0.284504	0.164259
C01G12.8	0.913967	0.953414				75		0.93369	0.0278933	0.0197235		0.580549	0.845511	0.659492			85		0.695184	0.136039	0.0785423
C15H11.9	0.594371	0.277108				82		0.43574	0.224339	0.158632		0.932084	1.22767	0.99			135		1.04992	0.156636	0.090434
let-716	0.382602	0.661788				82		0.522195	0.197414	0.139593		0.893733	0.794898	0.91			68		0.866211	0.0622914	0.035964
C23G10.10	0.887535	1.0955				82		0.991519	0.147055	0.103984		0.412913	0.654418	0.53			75		0.532444	0.120771	0.0697273
C26E6.6	0.109257	0.587518				89		0.348388	0.338182	0.23913		1.03461	1.49263	1.1			168		1.20908	0.247731	0.143028
C30C11.4	0.48738	0.680292				78		0.583836	0.136409	0.0964557		0.333352	0.870804	0.59			58		0.598052	0.268817	0.155201
C34B2.8	0.837765	1.16867				78		1.00322	0.233989	0.165455		0.626414	0.856809	0.829001	0.93		100		0.810556	0.129942	0.0649709
C45G3.4	0.735488	0.903614				70		0.819551	0.118883	0.0840632		0.843515	1.12187	0.98			104		0.981795	0.139186	0.080359
C50D2.2	0.474895	0.263377	0.38087			93		0.373047	0.105975	0.061185		0.867444	0.642843	0.78			92		0.763429	0.113214	0.0653641
C54C8.5	0.905132	1.16867				80		1.0369	0.186353	0.131771		0.935664	0.937957	0.37	0.454317	0.53	114		0.645588	0.271808	0.121556
C55A6.9	1.07301	0.920953	0.639862			86		0.877941	0.219753	0.126875		0.670191	1.01898	0.717394			109		0.80219	0.189228	0.109251
cdk-1	0.44	0.591399	0.47			72		0.500466	0.0801659	0.0462838		1.34218	1.1154	0.53676			66		0.998115	0.415324	0.239787
clec-19	0.909614	1.41946	0.685567			60		1.00488	0.376106	0.217145		0.687454	0.598129	0.65			98		0.645194	0.0448561	0.0258977
col-61	1.193	0.894987	0.662715			79		0.916901	0.265822	0.153472		0.617511	0.701066	0.79			75		0.702859	0.0862586	0.0498014
cyn-11	0.835382	1.32304	0.662715			80		0.940377	0.342453	0.197715		0.762961	0.36898	0.747853	0.610801		102		0.622649	0.182439	0.0912195
cyp-13B2	0.824936	0.951807	0.761741			69		0.846161	0.0967946	0.0558844		1.28511	1.19389	1.15285	0.881208		140		1.12827	0.173732	0.0868661
cyp-33D1	0.87	0.841676	0.98			91		0.897225	0.0730703	0.0421872		0.608969	0.60155		0.59		101		0.600173	0.00955909	0.00551895
D2030.1	0.656964	1.43763				67		1.0473	0.552012	0.390331		0.66171	1.20285	0.992546			102		0.95237	0.272799	0.157501
dao-5	0.719027	1.1813				76		0.950162	0.326875	0.231136		0.674649	1.28797		1		79		0.987538	0.306848	0.177159
daz-1	0.362553	0.710843	0.418957			92		0.497451	0.186942	0.107931		0.655592	0.656832	0.900251			98		0.737558	0.140897	0.0813472
dnj-22	0.914668	1.16867				82		1.04167	0.17961	0.127003		0.490979	0.218441	0.78537			95		0.498263	0.283535	0.163699
eif-3.B	0.491799	0.614458				77		0.553128	0.086733	0.0613295		0.940178	0.96		0.8999		90		0.933359	0.0306247	0.0176812
elo-2	0.60384	1.03149	1			109		0.878442	0.238333	0.137602		0.518094	0.725048	0.63			196		0.624381	0.103591	0.0598084
F08H9.3	0.136485	0.506024	0.258992			62		0.3005	0.188234	0.108677		1.39747	0.719075	1			150		1.03885	0.340864	0.196798
F13H8.2	0.360566	0.533174	0.37			65		0.421247	0.0970467	0.0560299		1.15686	0.830487	0.99			100		0.992447	0.163198	0.0942225
F14B8.2	0.87	0.873359	0.89			68		0.877786	0.0107098	0.00618333		0.545284	1.15958	0.852435	0.79		104		0.836825	0.25272	0.12636
F17C11.9	0.409141	0.694031	0.29			70		0.464391	0.207605	0.119861		0.950443	1.12084		0.99		163		1.02043	0.0891781	0.051487
F23B12.5	0.340412	0.576452	0.399			60		0.438621	0.122907	0.0709603		1.10919	1.53801		1.21		135		1.28573	0.224218	0.129452
F26E4.2	0.79	0.837269	0.95			86		0.85909	0.0822016	0.0474591		0.494512	1.21597		0.98		76		0.896828	0.367851	0.212379
F31A9.1	0.517505	1.14919	1.19			58		0.952233	0.377038	0.217683		0.496908	1.64033	1.11	0.898698		79		1.03648	0.47615	0.238075
F33D4.5	0.76	1.35426				75		1.05713	0.420203	0.297128		0.665825	0.910768	0.400048	0.63		80		0.65166	0.209058	0.104529
F43E2.7	0.496538	0.587855				70		0.542196	0.064571	0.0456586		1.29282	1.25017	1.30203	1.03418		228		1.2198	0.125792	0.062896
F43G9.1	0.73	1.10549	0.97			60		0.935163	0.190153	0.109785		1.86189	0.805972	0.702555	1.08601		156		1.11411	0.52418	0.26209
F46F11.9	0.98	1.31788	0.63			67		0.975959	0.343956	0.198583		0.592999	0.97	0.89	1.30182		74		0.938705	0.291385	0.145693
F47F2.3	0.271911	0.825414	0.35			63		0.482442	0.299578	0.172962		0.670323	0.673178		0.7		76		0.681167	0.0163724	0.00945262
F53F10.1	0.46592	1.51864				81		0.99228	0.744386	0.52636		0.497602	1.41695	0.89	0.97		85		0.943639	0.377071	0.188536
F54C4.3	0.962389	0.87	0.9			80		0.910796	0.0471314	0.0272113		0.376577	0.621513	0.6			109		0.532697	0.135631	0.0783066
F57B10.1	0.732111	1.19433				58		0.963219	0.326835	0.231107		0.692015	1.21225	0.917861			80		0.94071	0.260871	0.150614
F59C6.5	0.95	1.16867	0.84			60		0.986225	0.167305	0.0965936		0.798698	0.373072		0.65		90		0.607257	0.216008	0.124712
fbxa-76	1.07301	0.901223				117		0.987116	0.121471	0.0858931		0.284721	0.488126		0.33		59		0.367616	0.106792	0.0616565
fbxb-11	0.370241	0.42	0.54			70		0.443414	0.0872679	0.0503842		1.33761	1.31101		1.2		96		1.28287	0.0729928	0.0421424
fbxb-17	1.06882	1.16867	0.89			78		1.0425	0.141189	0.0815157		0.84853	0.487157	0.974871			82		0.770186	0.25312	0.146139
fib-1	0.87	0.79	0.89	1.2		89		0.9375	0.180254	0.0901272		0.669415	0.670431	0.599			134		0.646282	0.0409505	0.0236428
fkh-6	0.223986	0.709224	0.43118			79		0.454797	0.243479	0.140573		0.732153	0.882502	0.576092			92		0.730249	0.153214	0.0884582
gei-11	0.79646	1.06537				80		0.930914	0.190147	0.134454		0.867068	1.14695	1.13891	0.942493	1.02602	175		1.02429	0.12206	0.054587
H02I12.1	0.306606	0.78187	0.47			124		0.519492	0.241466	0.139411		0.708781	0.962366	0.85			77		0.840382	0.127066	0.0733613
hmg-3/-4	0.920241	0.751573	0.999	0.91		80		0.895203	0.103681	0.0518405		1.3404	0.279799	0.716113			159		0.778772	0.533071	0.307769
K02E7.11/Y51H7BR.3	0.962389	0.71	0.94	0.83		100		0.860597	0.115877	0.0579383		0.524705	0.672243	0.59			88		0.595649	0.0739313	0.0426843
K03F8.1	0.623455	0.597191	0.54			104		0.586882	0.0426719	0.0246366		0.480238	0.993857	0.88			61		0.784698	0.269746	0.155738
klp-15	0.614985	1.16867				56		0.89183	0.391518	0.276845		1.35008	0.735019	1.33961	0.4991		95		0.980951	0.431104	0.215552
krs-1	0.197811	0.618026	0.35			82		0.388612	0.212752	0.122832		1.28297	0.99	1.3			90		1.19099	0.17427	0.100615
mcm-2	0.187057	0.672614	0.37			95		0.409891	0.245224	0.14158		0.573304	0.987381	0.81			74		0.790228	0.207746	0.119942
nex-1	0.699992	1.16867				76		0.934333	0.331409	0.234342		1.02237	0.307099	0.631698	0.404792		134		0.591489	0.317809	0.158905
pdl-1	0.583428	0.534134	0.47			85		0.529187	0.0568755	0.0328371		0.871346	1.00223	0.94			86		0.937858	0.0654664	0.0377971
phb-2	0.855702	1.20482	0.685567			71		0.915363	0.264717	0.152835		0.732149	0.337619	0.450241	0.361192		87		0.4703	0.181178	0.090589
ptr-19	0.884956	0.97	0.94			87		0.931652	0.0431323	0.0249025		0.268658	0.942508		0.54		62		0.583722	0.339046	0.195748
R03D7.1	0.48771	0.63	0.51			68		0.54257	0.0765323	0.0441859		0.552503	0.982316		0.69		80		0.741606	0.219505	0.126731
R05D11.4	0.572206	1.2355				61		0.903853	0.46902	0.331647		0.675592	1.31549	0.99			50		0.993694	0.319964	0.184731
R05D7.2	0.600836	1.22138				79		0.911106	0.438788	0.31027		0.646949	1.38495	0.94			93		0.990632	0.371596	0.214541
rgl-1	0.427797	0.475627	0.402			54		0.435141	0.0373589	0.0215692		0.581558	1.35746	0.79			96		0.909672	0.401555	0.231838
ril-1	0.807868	1.36265				64		1.08526	0.392288	0.27739		0.929933	0.319785	0.703892			74		0.651203	0.308468	0.178094
rnr-2	0.348571	0.655179	0.44			55		0.48125	0.157411	0.0908812		0.456877	0.961399		0.74		76		0.719425	0.252889	0.146006
rpa-1	0.532776	0.53012	0.350401			80		0.471099	0.104536	0.0603539		1.2003	0.467608	0.826912	0.798131		94		0.823238	0.299608	0.149804
rpl-2	0.75	0.84	0.98	0.93		75		0.875	0.101489	0.0507445		0.680516	1.10955	1			89		0.930022	0.222913	0.128699
rpl-35	0.704244	1.16867				67		0.93646	0.328402	0.232215		0.935718	0.95				75		0.942859	0.0100991	0.00714114
rps-21	0.553097	0.83	0.61			97		0.664366	0.146238	0.0844304		1.92623	0.829899				63		1.37806	0.77522	0.548163
ruvb-1	0.820796	1.33366				66		1.07723	0.36265	0.256432		0.671747	0.290339	0.403478	0.824371		128		0.547483	0.244246	0.122123
smu-1	0.831846	1.62218				120		1.22701	0.558853	0.395169		0.471245	0.852752	0.525563			69		0.61652	0.206378	0.119152
sri-57/-78	0.876361	0.865844				76		0.871103	0.0074369	0.00525869		1.00651	1.17447	0.802557			95		0.994513	0.186248	0.10753
srz-53	0.984513	0.88254				96		0.933527	0.0721058	0.0509865		1.3902	0.710787	1.00997	1.10939		126		1.05509	0.280374	0.140187
T04D3.5	0.65	0.915663	0.95	1.15		50		0.916416	0.205481	0.102741		0.818694	0.947514	0.9			108		0.888736	0.0651445	0.0376112
T10H9.1	0.818482	1.16867				58		0.993578	0.247624	0.175097		0.227457	0.536778	0.48			185		0.414745	0.164662	0.0950676
T11F1.6	0.322359	0.509382	0.34			60		0.39058	0.103263	0.0596188		1.29992	2.04743	1.3623			85		1.56988	0.414743	0.239452
T22B11.5	0.621286	1.16867	0.99	1.01		70		0.94749	0.231694	0.115847		0.868209	0.789111				88		0.82866	0.0559309	0.0395491
T24C4.1	1.06	0.916628	0.92	1		62		0.974157	0.0689915	0.0344957		0.918896	0.961993		0.941911		73		0.940933	0.0215653	0.0124507
tag-335	0.474884	0.647495	0.48			100		0.534126	0.0982137	0.0567037		0.86	1.2	1.12			74		1.06	0.177764	0.102632
vab-19	0.464045	0.710997	0.49			60		0.555014	0.135707	0.0783507		0.719689	1.10103	0.594518			128		0.805078	0.26383	0.152322
viln-1	0.872314	1.30484				70		1.08858	0.305842	0.216263		0.462589	0.440268	0.534987	0.477669		170		0.478878	0.0404383	0.0202191
W03B1.9/.5	0.86	0.929611				63		0.894805	0.0492223	0.0348054		0.988113	1.07322	1.03676			90		1.0327	0.0426973	0.0246513
W06H3.3	0.418852	0.473136	0.39			103		0.427329	0.0422115	0.0243708		0.810486	0.785503				168		0.797995	0.0176651	0.0124911
xpo-1/imb-4	0.310922	0.709774	0.234104	0.25756	0.555273	266		0.413527	0.209106	0.0935149		1.09294	1.0254	2.30601	1.25377	1.22726	131		1.38108	0.525573	0.235043
Y110A7A.8	0.49904	1.49661				55		0.997823	0.705386	0.498783		0.751189	0.95316	0.805521			174		0.836623	0.104516	0.0603423
ZK430.7	0.88	0.93	0.94			67		0.916667	0.0321455	0.0185592		0.967365	1.11126			1.01	97		1.02954	0.0739127	0.0426735
